# Supplementary material for: Exploring the Role of miR-132 in Rat Bladders and Human Urothelial Cells during Wound Healing
Source: Int J Mol Sci. 2024 Oct 14;25(20):11039. doi: 10.3390/ijms252011039 (PMC11508042; doi:10.3390/ijms252011039)
Supplement: Supplementary file 1 [file ijms-25-11039-s001.zip]

Archive with 1 entries (1 files):
- ijms-3121613-supplementary.pdf
